# Supplementary material for: Integrating Transcriptomic and GC-MS Metabolomic Analysis to Characterize Color and Aroma Formation during Tepal Development in Lycoris longituba
Source: Plants (Basel). 2019 Feb 28;8(3):53. doi: 10.3390/plants8030053 (PMC6473938; doi:10.3390/plants8030053)
Supplement: Supplementary file 1 [file plants-08-00053-s001.zip]

Archive with 4 entries (4 files):
- Figure S1.docx
- Figure S2.docx
- Table S1.docx
- Table S2.docx
